# Supplementary material for: Elafin as a Prognostic Marker in Esophageal Squamous Cell Carcinoma: A Pilot Study Using Three-Dimensional Imaging and Genomic Profiling
Source: Cancers (Basel). 2023 Jul 27;15(15):3825. doi: 10.3390/cancers15153825 (PMC10417143; doi:10.3390/cancers15153825)
Supplement: Supplementary file 1 [file cancers-15-03825-s001.zip]

Archive with 7 entries (6 files):
- cancers-2502306-supplementary/
- cancers-2502306-supplementary/cancers-2502306-supplementary File S1.pdf
- cancers-2502306-supplementary/Cancers_Supplementary Material_revision1.pdf
- cancers-2502306-supplementary/VideoS1_E365_N49_L1-65_rotation_x264_revision1.mp4
- cancers-2502306-supplementary/VideoS2_E535_N33_L13-60_rotation_x264_revision1.mp4
- cancers-2502306-supplementary/VideoS3_E385_N26_L11-118_rotation_x264_revision1.mp4
- cancers-2502306-supplementary/VideoS4_E421_N69_L1-20_rotation_x264_revision1.mp4
